# Supplementary material for: Feature Selection based on the Local Lift Dependence Scale
Source: Entropy (Basel). 2018 Jan 30;20(2):97. doi: 10.3390/e20020097 (PMC7512664; doi:10.3390/e20020097)
Supplement: Supplementary file 1 [file entropy-20-00097-s001.zip]

Archive with 9 entries (9 files):
- Application.RData
- Congress.R
- Covertype.R
- covtype.txt
- house-votes-84.txt
- localift_0.0.1.tar.gz
- Manual localift.pdf
- max.RData
- README.R
