# Supplementary material for: Feature Selection based on the Local Lift Dependence Scale
Source: Entropy (Basel). 2018 Jan 30;20(2):97. doi: 10.3390/e20020097 (PMC7512664; doi:10.3390/e20020097)
Supplement: Supplementary file 1 [file entropy-20-00097-s001.zip › house-votes-84.txt]

party	HI	WP	AB	PF	SA	RG	ST	AN	MM	IM	SC	ES	SR	CR	DF	EA
republican	n	y	n	y	y	y	n	n	n	y	?	y	y	y	n	y
republican	n	y	n	y	y	y	n	n	n	n	n	y	y	y	n	?
democrat	?	y	y	?	y	y	n	n	n	n	y	n	y	y	n	n
democrat	n	y	y	n	?	y	n	n	n	n	y	n	y	n	n	y
democrat	y	y	y	n	y	y	n	n	n	n	y	?	y	y	y	y
democrat	n	y	y	n	y	y	n	n	n	n	n	n	y	y	y	y
democrat	n	y	n	y	y	y	n	n	n	n	n	n	?	y	y	y
republican	n	y	n	y	y	y	n	n	n	n	n	n	y	y	?	y
republican	n	y	n	y	y	y	n	n	n	n	n	y	y	y	n	y
democrat	y	y	y	n	n	n	y	y	y	n	n	n	n	n	?	?
republican	n	y	n	y	y	n	n	n	n	n	?	?	y	y	n	n
republican	n	y	n	y	y	y	n	n	n	n	y	?	y	y	?	?
democrat	n	y	y	n	n	n	y	y	y	n	n	n	y	n	?	?
democrat	y	y	y	n	n	y	y	y	?	y	y	?	n	n	y	?
republican	n	y	n	y	y	y	n	n	n	n	n	y	?	?	n	?
republican	n	y	n	y	y	y	n	n	n	y	n	y	y	?	n	?
democrat	y	n	y	n	n	y	n	y	?	y	y	y	?	n	n	y
democrat	y	?	y	n	n	n	y	y	y	n	n	n	y	n	y	y
republican	n	y	n	y	y	y	n	n	n	n	n	?	y	y	n	n
democrat	y	y	y	n	n	n	y	y	y	n	y	n	n	n	y	y
democrat	y	y	y	n	n	?	y	y	n	n	y	n	n	n	y	y
democrat	y	y	y	n	n	n	y	y	y	n	n	n	?	?	y	y
democrat	y	?	y	n	n	n	y	y	y	n	n	?	n	n	y	y
democrat	y	y	y	n	n	n	y	y	y	n	n	n	n	n	y	y
democrat	y	n	y	n	n	n	y	y	y	n	n	n	n	n	y	?
democrat	y	n	y	n	n	n	y	y	y	y	n	n	n	n	y	y
democrat	y	n	y	n	n	n	y	y	y	n	y	n	n	n	y	y
democrat	y	y	y	n	n	n	y	y	y	n	y	n	n	n	y	y
republican	y	n	n	y	y	n	y	y	y	n	n	y	y	y	n	y
democrat	y	y	y	n	n	n	y	y	y	n	y	n	n	n	y	y
republican	n	y	n	y	y	y	n	n	n	n	n	y	y	y	n	n
democrat	y	y	y	n	n	n	y	y	y	n	y	n	n	n	y	?
democrat	y	y	y	n	n	n	y	y	y	y	n	n	y	n	y	y
republican	n	y	n	y	y	y	n	n	n	n	n	y	y	y	n	y
democrat	y	y	y	n	n	n	y	y	y	n	n	n	n	n	y	y
republican	n	y	n	y	y	y	n	n	n	n	n	y	y	y	n	n
republican	y	?	n	y	y	y	n	n	n	y	n	y	?	y	n	y
republican	y	y	n	y	y	y	n	n	n	n	n	n	y	y	n	y
republican	n	y	n	y	y	y	n	n	n	y	n	y	y	y	n	n
democrat	y	n	y	n	n	n	y	y	y	y	y	n	y	n	y	y
democrat	y	y	y	n	n	n	y	y	y	n	?	n	n	n	n	?
democrat	y	y	y	n	n	n	y	y	y	n	n	n	n	n	y	?
democrat	y	n	y	n	n	n	y	y	y	n	n	n	n	n	n	y
democrat	y	n	y	n	n	n	y	y	y	n	n	n	n	n	y	y
democrat	y	y	y	n	n	n	y	y	y	n	y	n	n	n	n	?
democrat	y	y	y	n	n	n	y	y	?	n	y	n	n	n	y	?
democrat	y	y	y	n	n	n	y	y	y	n	n	n	n	n	n	y
democrat	y	n	y	n	n	n	y	y	?	n	n	n	n	n	n	?
democrat	y	y	y	n	n	n	y	y	n	n	n	n	n	y	n	y
republican	n	?	n	y	y	y	n	n	n	n	n	y	y	y	n	n
democrat	y	y	y	n	n	n	y	y	y	n	y	n	n	n	y	y
republican	n	y	n	y	y	y	n	?	n	n	n	y	y	y	n	y
democrat	y	y	y	n	n	n	y	y	y	n	n	n	n	n	?	?
republican	y	y	n	y	y	y	n	n	n	y	n	y	y	y	n	n
democrat	y	y	y	n	n	y	?	y	n	n	y	y	n	y	n	?
republican	n	y	n	y	y	y	n	n	n	y	y	y	y	y	n	n
republican	n	y	n	y	y	y	n	n	n	y	y	y	y	y	n	y
republican	n	y	n	y	y	y	n	n	n	y	n	y	y	y	n	y
republican	n	y	n	y	y	y	n	n	n	y	n	y	y	y	n	y
republican	n	y	n	y	y	y	n	n	n	y	n	y	y	y	n	?
democrat	y	y	y	n	n	?	y	y	y	y	n	n	n	n	y	?
republican	n	y	n	y	y	y	n	n	n	n	n	y	y	y	n	n
democrat	y	y	y	n	n	n	y	y	y	n	n	n	n	n	n	?
democrat	y	y	y	n	n	n	y	y	y	n	y	n	n	n	n	y
democrat	y	y	y	n	n	n	y	y	y	n	y	?	n	n	n	y
republican	y	y	n	y	y	y	y	n	n	n	n	y	y	y	n	y
republican	n	y	n	y	y	y	y	n	n	n	y	y	y	y	n	y
republican	n	y	n	y	y	y	n	n	n	y	n	y	y	y	n	n
democrat	y	?	y	n	n	n	y	y	y	n	n	n	y	n	y	y
democrat	y	y	y	n	n	n	y	y	y	n	n	n	n	n	y	y
democrat	y	n	y	n	n	n	y	y	y	n	n	n	y	n	y	?
republican	y	y	y	y	n	n	y	y	y	y	y	n	n	y	n	y
democrat	y	y	y	n	n	n	y	y	y	n	y	n	n	n	y	?
republican	y	n	y	y	y	n	y	n	y	y	n	n	y	y	n	y
democrat	y	n	y	n	n	y	y	y	y	y	y	n	n	y	y	y
democrat	n	y	y	y	y	y	n	n	n	y	y	n	y	y	n	n
democrat	n	y	y	n	y	y	n	n	n	y	y	y	y	y	n	?
democrat	n	y	y	y	y	y	n	y	y	y	y	y	y	y	n	y
democrat	y	y	y	n	y	y	n	n	n	y	y	n	y	y	n	y
republican	n	n	n	y	y	n	n	n	n	y	n	y	y	y	n	n
democrat	y	n	y	n	n	y	y	y	y	y	n	y	n	y	n	?
democrat	y	n	y	n	n	n	y	y	?	y	y	y	n	y	n	y
republican	n	n	n	y	y	y	n	n	n	y	n	y	y	y	n	y
republican	n	n	n	y	y	y	n	n	n	n	n	y	y	y	n	n
republican	n	?	n	y	y	y	n	n	n	y	n	y	y	y	n	n
democrat	n	n	y	n	y	y	n	n	n	y	y	y	y	y	n	y
republican	n	n	n	y	y	y	n	n	n	y	n	y	y	y	n	n
republican	n	n	n	y	y	y	n	n	n	n	n	y	y	y	n	n
democrat	n	y	y	n	y	y	y	n	y	y	y	n	y	y	n	y
republican	n	n	n	y	y	y	n	n	n	y	n	?	y	y	n	?
democrat	y	n	y	n	n	n	y	y	y	y	n	n	n	n	y	y
democrat	y	n	y	n	n	n	y	y	y	y	y	n	n	n	y	y
democrat	y	y	y	n	n	n	y	y	n	y	y	n	n	?	y	y
democrat	y	n	y	n	n	n	y	n	y	y	y	n	n	n	y	y
democrat	y	n	y	n	y	y	n	n	n	n	n	n	n	n	n	y
democrat	y	n	y	n	y	y	n	?	?	n	y	?	?	?	y	y
democrat	n	n	?	n	y	y	n	n	n	n	y	y	y	y	n	y
democrat	y	n	n	n	y	y	y	n	n	y	y	n	n	y	n	y
democrat	y	y	y	n	n	y	y	y	y	y	n	n	n	n	n	y
republican	n	n	n	y	y	y	n	n	n	y	?	y	y	y	n	n
democrat	y	n	n	n	y	y	n	n	n	n	y	y	n	y	n	y
democrat	y	n	y	n	y	y	y	n	n	n	y	n	n	y	n	y
democrat	y	n	y	n	y	y	y	n	?	n	y	n	y	y	y	?
democrat	y	n	n	n	y	y	?	n	?	n	n	n	n	y	?	n
democrat	?	?	?	?	n	y	y	y	y	y	?	n	y	y	n	?
democrat	y	y	y	n	n	n	n	y	y	n	y	n	n	n	y	y
republican	n	y	n	y	y	y	n	n	n	n	n	y	y	y	n	y
republican	n	?	?	?	?	?	?	?	?	?	?	?	?	y	?	?
democrat	y	?	y	n	n	n	y	y	y	n	n	n	n	n	y	?
democrat	y	?	y	n	n	n	y	y	y	n	n	n	n	n	y	?
democrat	n	n	y	n	n	n	y	y	y	y	n	n	n	n	y	y
republican	n	?	n	y	y	y	n	n	n	y	n	y	y	y	n	y
democrat	n	?	y	n	n	y	y	y	n	y	n	n	n	n	y	?
republican	n	?	n	y	y	y	n	n	n	y	n	y	y	y	n	n
democrat	y	?	y	n	n	n	y	y	y	n	n	n	n	n	y	?
democrat	n	?	y	n	?	?	y	y	y	y	?	?	n	n	y	y
democrat	y	n	y	n	n	n	y	y	y	n	y	n	n	n	y	y
republican	y	y	y	y	y	n	y	n	n	n	n	y	y	y	n	y
democrat	n	y	y	n	n	n	n	y	y	y	y	n	n	n	y	y
republican	n	n	n	y	y	y	n	n	n	n	n	y	y	y	n	n
republican	n	?	?	y	y	y	n	n	n	y	n	y	y	y	?	y
republican	n	?	n	y	y	y	n	n	n	y	n	y	y	y	n	y
republican	n	n	n	y	y	y	n	n	n	y	n	y	n	y	n	y
republican	y	?	n	y	y	y	n	y	n	n	n	y	y	y	n	y
democrat	n	?	y	n	n	n	y	y	y	n	n	n	n	n	y	y
republican	n	?	n	y	y	y	n	n	n	y	n	y	y	y	n	y
republican	n	?	n	y	y	y	n	n	n	n	n	y	y	y	n	n
democrat	n	?	y	n	n	n	y	y	y	y	y	n	n	y	y	y
democrat	n	?	y	n	n	y	n	y	n	y	y	n	n	n	y	y
democrat	?	?	y	n	n	n	y	y	?	n	?	?	?	?	?	?
democrat	y	?	y	n	?	?	y	y	y	n	n	n	n	n	y	?
democrat	n	n	y	n	n	y	n	y	y	y	n	n	n	y	n	y
republican	n	n	n	y	y	y	n	n	n	y	n	y	y	y	n	?
republican	n	n	n	y	y	y	n	n	n	y	n	y	y	y	n	y
republican	n	n	n	y	y	y	n	n	n	n	n	y	y	y	n	?
republican	n	n	n	y	y	y	n	n	n	y	n	y	y	y	n	n
republican	n	y	n	y	y	y	n	n	n	y	y	y	y	n	n	y
democrat	n	?	y	n	n	y	y	y	y	y	n	n	n	y	y	y
democrat	n	n	y	n	n	y	y	y	y	y	n	n	n	y	n	y
democrat	y	n	y	n	n	y	y	y	y	n	n	n	n	n	y	y
republican	n	n	n	y	n	n	y	y	y	y	n	n	y	y	n	y
republican	n	n	n	y	y	y	y	y	y	y	n	y	y	y	?	y
republican	n	n	n	y	y	y	y	y	y	y	n	y	y	y	n	y
democrat	?	y	n	n	n	n	y	y	y	y	y	n	n	y	y	y
democrat	n	?	n	n	n	y	y	y	y	y	n	n	n	y	n	?
democrat	n	n	y	n	n	y	y	y	y	y	n	n	n	y	?	y
republican	n	y	n	y	y	y	n	n	n	n	n	y	y	y	n	y
democrat	n	n	n	n	n	n	y	y	y	y	n	y	y	y	y	y
republican	n	y	n	y	y	y	n	n	n	y	y	y	y	y	n	y
democrat	n	n	y	n	n	n	y	y	y	y	n	n	y	n	y	y
republican	y	y	n	y	y	y	n	n	n	y	n	y	y	y	n	y
democrat	y	y	?	y	y	y	n	n	y	n	y	?	y	y	n	n
democrat	n	y	y	n	n	y	n	y	y	y	y	n	y	n	y	y
democrat	n	n	y	n	n	y	y	y	y	y	y	n	y	y	n	y
republican	n	y	n	y	y	y	n	n	n	n	n	y	y	y	n	n
republican	y	y	n	y	y	y	n	?	n	n	y	y	y	y	n	n
republican	y	y	n	y	y	y	y	n	n	n	n	y	y	y	n	n
democrat	n	y	y	n	n	y	n	y	y	n	y	n	?	?	?	?
republican	n	y	n	y	y	y	n	n	n	y	n	y	y	y	n	n
democrat	n	y	y	n	?	y	y	y	y	y	y	n	n	?	n	?
democrat	n	y	n	n	y	y	n	n	n	n	n	y	y	y	y	y
democrat	n	n	n	n	y	y	y	n	n	n	n	y	y	y	n	y
democrat	n	y	y	n	y	y	y	n	n	n	y	y	y	y	n	y
republican	n	y	n	y	y	y	y	n	n	n	n	y	y	y	n	y
democrat	y	y	n	n	y	y	n	n	n	y	y	y	y	y	n	?
democrat	n	y	y	n	n	y	y	y	y	y	y	n	y	n	y	?
republican	y	n	y	y	y	y	y	y	n	y	n	y	n	y	y	y
republican	y	n	y	y	y	y	y	y	n	y	y	y	n	y	y	y
democrat	n	n	y	y	y	y	n	n	y	n	n	n	y	y	y	?
democrat	y	n	y	n	n	n	y	y	y	y	y	n	n	y	n	y
democrat	y	n	y	n	n	n	?	y	y	?	n	n	n	n	y	?
republican	n	?	n	y	y	y	n	n	n	y	n	y	y	y	n	y
democrat	n	y	y	n	n	n	y	y	y	y	n	n	?	n	y	y
democrat	n	n	n	n	y	y	n	n	n	y	y	y	y	y	n	y
democrat	y	?	y	n	n	n	y	y	y	n	n	n	n	n	y	?
democrat	n	y	y	n	n	n	y	y	y	y	n	n	n	n	y	y
republican	n	n	y	y	n	n	y	y	y	y	n	n	n	y	y	y
democrat	n	n	y	n	n	n	y	y	y	y	y	?	n	n	y	y
democrat	?	n	y	n	n	n	y	y	y	y	y	?	n	n	y	?
democrat	y	n	y	n	n	n	y	y	y	y	n	n	n	n	y	y
democrat	?	?	y	n	n	n	y	y	y	?	?	n	n	n	?	?
democrat	n	n	y	n	n	n	y	y	y	y	y	n	n	n	y	y
democrat	y	?	y	n	n	n	y	y	y	n	n	n	n	n	y	y
democrat	?	?	?	?	?	?	?	?	y	?	?	?	?	?	?	?
democrat	n	n	y	n	n	n	y	y	y	y	y	n	n	n	y	y
democrat	y	n	y	n	n	n	y	y	y	y	n	?	n	n	y	y
democrat	n	y	y	n	n	n	y	y	y	y	y	n	n	n	y	y
democrat	y	n	y	n	n	n	y	y	y	n	n	n	n	n	y	?
republican	y	?	n	y	y	y	y	y	n	n	n	y	?	y	?	?
democrat	y	n	y	n	n	n	y	y	y	n	n	n	n	n	y	y
republican	n	?	n	y	y	y	n	n	n	n	n	y	y	y	n	?
republican	n	y	n	y	y	y	n	?	n	y	n	y	y	y	n	?
democrat	n	n	n	n	n	y	y	y	y	n	y	n	n	y	y	y
democrat	n	n	y	n	n	n	y	y	y	n	n	n	n	n	y	y
democrat	n	n	y	n	n	y	y	?	y	y	y	n	n	n	y	y
republican	n	n	n	y	y	y	n	n	n	n	n	y	y	y	n	?
democrat	n	n	y	n	n	y	y	y	y	n	y	y	n	y	y	?
republican	n	?	y	y	y	y	n	n	n	y	n	n	n	y	n	y
democrat	n	n	y	n	n	n	y	y	y	y	y	n	?	n	y	?
democrat	y	y	n	n	n	n	y	y	?	n	y	n	n	n	y	?
democrat	n	n	y	n	n	n	y	y	y	n	n	n	n	y	y	y
democrat	y	y	y	n	n	n	y	y	y	n	n	n	n	n	y	y
democrat	y	n	y	n	n	y	y	y	y	y	y	n	n	n	y	y
democrat	y	n	y	n	n	n	y	y	y	y	n	n	n	n	y	y
republican	n	n	y	y	y	y	y	n	n	n	n	y	y	y	n	y
democrat	n	n	y	n	n	y	y	y	y	y	n	y	n	n	n	y
republican	n	n	n	y	y	y	n	n	n	y	n	y	n	y	n	y
republican	y	?	n	y	y	y	y	n	n	y	n	y	y	y	n	y
democrat	n	n	y	n	n	n	y	y	y	n	n	?	n	n	y	y
democrat	y	y	y	n	n	n	y	y	y	y	y	n	n	n	n	y
democrat	n	n	y	n	n	y	y	y	y	n	n	n	n	n	y	y
republican	n	y	n	y	y	y	n	n	n	y	n	y	y	y	n	y
democrat	n	n	y	n	n	n	y	y	y	n	y	n	n	n	y	y
democrat	n	y	y	n	n	y	n	y	y	n	y	n	y	n	y	y
republican	y	y	n	y	y	y	n	n	n	y	n	y	y	y	n	y
democrat	n	y	y	y	y	y	n	n	n	y	y	y	y	y	y	?
democrat	y	y	y	n	y	y	n	n	?	y	n	n	n	y	y	?
republican	n	y	n	y	y	y	n	n	n	y	n	y	y	y	n	n
democrat	y	?	y	n	n	n	y	y	y	n	?	n	n	n	y	?
democrat	n	y	y	n	n	n	n	y	y	n	y	n	n	y	y	y
democrat	n	n	y	n	n	n	y	y	y	n	n	n	n	n	y	?
democrat	n	y	y	n	y	y	n	n	n	n	y	n	n	n	y	?
democrat	y	n	y	n	n	n	y	y	y	n	y	n	n	n	y	?
republican	n	n	n	y	y	n	n	n	n	n	n	y	y	y	n	y
republican	n	y	n	y	y	y	n	n	n	y	n	?	y	y	n	n
republican	n	?	n	y	y	y	n	n	n	n	n	y	y	y	n	y
democrat	n	n	y	n	n	y	y	y	y	n	y	n	n	y	y	y
democrat	y	n	y	n	n	n	y	y	y	n	n	n	n	n	?	y
republican	n	y	n	y	y	y	n	n	n	n	n	y	y	?	n	y
republican	n	y	y	y	y	y	y	n	y	y	n	y	y	y	n	y
republican	n	y	n	y	y	y	n	n	n	n	n	y	y	y	n	y
republican	n	y	n	y	y	y	n	n	y	y	n	y	y	y	n	y
democrat	n	y	y	n	n	n	y	y	n	n	y	n	n	n	y	?
republican	n	y	n	y	y	y	n	n	n	y	n	y	y	y	n	y
democrat	n	n	y	n	n	y	y	y	y	y	n	y	n	y	y	?
republican	n	n	n	y	y	y	n	n	n	y	n	y	n	y	n	y
democrat	n	n	y	n	n	n	y	y	y	n	n	n	n	n	y	y
democrat	y	n	y	n	n	y	y	y	n	n	n	y	y	n	n	y
democrat	y	y	y	n	n	n	y	y	?	y	n	n	n	n	y	?
republican	n	n	n	y	y	y	y	n	n	y	n	n	n	y	y	y
republican	n	n	n	y	n	y	y	?	y	n	n	y	y	y	n	y
democrat	y	n	y	n	n	n	y	y	y	y	y	n	n	y	y	y
republican	n	n	n	n	y	y	y	n	n	n	n	?	n	y	y	y
democrat	n	y	y	n	n	n	y	y	?	y	n	n	y	n	y	y
democrat	y	n	y	n	n	n	n	y	y	y	n	n	n	n	y	y
democrat	y	n	y	n	n	n	y	y	y	y	y	n	n	n	y	y
democrat	n	n	y	n	y	n	y	y	y	n	n	n	n	y	?	y
republican	n	y	n	y	y	y	?	n	n	n	n	?	y	y	n	n
republican	?	?	?	?	?	?	?	?	?	?	?	?	?	?	?	?
democrat	y	n	y	n	n	n	y	y	?	n	y	n	n	n	y	y
republican	n	y	n	y	y	y	n	n	n	n	n	y	y	y	n	n
republican	n	y	n	y	y	y	n	n	n	n	n	y	y	y	n	n
democrat	y	y	y	n	n	y	y	y	y	n	n	n	n	n	y	y
republican	n	y	n	y	y	y	n	n	n	n	n	y	y	y	n	y
democrat	y	n	y	n	n	n	y	y	y	y	n	n	n	n	n	y
democrat	y	n	y	n	n	n	y	y	y	y	n	n	n	y	y	y
republican	n	n	n	y	y	n	n	n	n	n	n	y	n	y	n	n
republican	n	n	n	y	y	n	n	n	n	n	n	y	n	y	?	y
democrat	n	n	y	n	n	n	y	y	y	n	y	n	n	n	y	y
democrat	y	n	y	n	n	n	y	y	y	n	n	n	n	n	n	y
democrat	y	n	y	n	n	n	y	y	y	y	n	n	n	n	n	y
democrat	y	n	y	n	n	?	y	y	y	n	?	?	n	?	?	?
democrat	y	n	y	n	n	n	y	y	y	y	n	n	?	n	y	y
democrat	y	n	y	n	n	n	y	y	y	n	n	n	n	n	y	?
democrat	y	n	y	n	n	n	y	y	y	n	n	n	n	n	y	?
democrat	y	n	y	n	n	n	y	y	y	y	n	n	n	n	n	y
republican	n	n	n	y	y	y	n	n	n	y	n	y	n	y	n	y
republican	y	n	n	n	n	n	y	y	y	y	n	n	n	y	n	y
democrat	y	n	y	n	n	n	y	y	y	n	n	n	n	n	y	?
democrat	y	n	y	n	n	n	y	y	y	n	n	n	n	n	n	y
democrat	y	y	y	n	n	n	y	y	y	n	n	n	n	n	y	y
democrat	n	y	y	n	n	y	y	y	y	n	?	n	n	n	n	y
democrat	y	n	y	n	n	n	y	y	y	y	n	n	n	n	y	?
republican	n	n	n	y	y	n	y	y	n	y	n	y	y	y	?	y
republican	y	n	n	y	y	n	y	n	n	y	n	n	n	y	y	y
democrat	n	n	y	n	y	y	n	n	n	n	?	n	y	y	n	n
republican	n	n	n	y	y	y	n	n	n	n	n	y	y	y	y	n
republican	n	n	y	y	y	y	y	y	n	y	n	n	n	y	n	y
republican	n	n	n	y	y	y	n	n	n	n	n	y	y	y	n	y
republican	n	n	n	y	y	y	n	n	n	y	n	y	y	y	n	n
democrat	n	n	y	n	n	n	y	y	y	y	n	n	n	y	n	y
republican	y	n	y	y	y	y	y	y	n	n	n	n	n	y	n	?
republican	y	n	n	y	y	y	n	n	n	y	n	?	y	y	n	n
republican	n	n	n	y	y	y	n	n	n	n	n	y	y	y	n	y
democrat	n	n	y	n	n	y	y	y	y	y	y	n	n	n	?	y
democrat	n	n	y	n	n	y	y	y	y	y	y	n	n	n	y	y
democrat	n	n	y	n	n	y	?	y	?	y	y	y	n	y	y	?
democrat	y	y	y	?	n	y	y	y	y	n	y	n	y	n	?	y
democrat	y	y	y	n	y	y	n	y	n	y	y	n	y	y	y	y
democrat	y	y	y	n	y	y	n	y	n	y	y	n	y	y	n	?
democrat	y	n	y	n	?	y	?	y	y	y	n	n	y	y	n	y
democrat	y	n	y	n	n	y	y	y	y	y	n	?	n	y	n	y
democrat	y	n	y	n	n	y	y	y	n	y	y	n	y	y	y	y
democrat	y	y	y	n	n	y	y	y	y	y	y	n	y	y	y	y
democrat	n	y	y	n	n	y	y	y	n	y	y	n	y	y	n	?
republican	n	y	n	y	y	y	?	?	n	y	n	y	?	?	?	?
republican	n	n	y	y	y	y	n	n	n	y	n	y	y	y	y	y
democrat	y	y	y	n	n	y	y	y	y	y	n	n	?	n	y	?
democrat	n	y	n	n	n	n	y	y	y	y	y	n	n	n	y	y
democrat	n	y	y	n	n	y	y	y	y	y	n	n	y	y	y	y
republican	n	n	n	y	y	n	y	y	y	y	n	y	y	y	n	y
democrat	n	n	?	n	n	y	y	y	y	n	n	n	n	n	y	y
republican	n	n	n	y	y	y	y	n	n	y	n	y	y	y	n	y
republican	n	n	n	y	y	y	n	n	n	n	n	y	y	y	n	n
republican	n	y	n	y	y	y	n	n	n	y	n	y	y	y	n	?
republican	n	n	n	y	y	y	n	n	n	y	n	y	y	y	n	n
republican	n	n	n	y	y	y	n	n	n	n	n	y	y	y	n	n
democrat	y	n	y	n	n	y	y	y	y	n	n	n	n	y	n	?
republican	n	n	n	y	y	y	n	n	n	y	n	y	y	y	n	n
democrat	y	n	n	n	n	y	y	y	y	y	n	n	n	y	y	y
republican	n	n	n	y	y	y	n	n	n	y	n	y	y	y	y	n
democrat	n	n	y	n	n	y	y	y	y	y	n	n	y	n	n	y
democrat	y	y	y	n	n	n	y	y	y	y	n	n	n	n	y	y
republican	n	y	y	y	y	y	n	n	n	y	n	y	y	y	n	y
republican	n	y	n	y	y	y	y	y	n	n	y	y	y	y	y	y
republican	n	y	y	y	y	y	y	?	n	n	n	n	?	?	y	?
democrat	n	n	n	n	n	y	n	y	y	n	y	y	y	y	y	n
democrat	y	n	n	n	n	n	y	y	y	y	n	n	n	n	y	y
democrat	n	n	y	n	n	n	y	y	y	n	n	n	n	n	y	?
democrat	y	n	y	n	n	n	y	y	y	n	n	n	n	n	y	?
democrat	n	y	y	n	n	y	n	y	y	y	n	n	y	y	n	y
democrat	y	y	y	n	n	n	y	y	y	y	n	n	y	n	n	y
democrat	y	y	y	n	?	y	n	?	n	n	y	n	y	y	n	?
democrat	y	y	y	n	y	y	n	y	?	y	n	n	y	y	n	?
republican	n	y	n	y	y	y	n	n	n	n	y	y	y	y	n	n
democrat	n	y	n	n	y	y	n	n	?	n	n	y	y	y	n	y
democrat	y	y	n	y	n	n	y	y	y	n	y	n	n	y	n	y
republican	n	y	n	y	y	y	n	n	n	n	n	y	y	y	n	y
democrat	y	y	y	n	n	n	y	y	y	n	y	n	n	n	n	y
democrat	y	?	y	n	n	y	y	y	y	y	n	n	n	n	y	?
republican	n	y	n	y	y	y	n	n	n	y	n	y	y	y	n	n
democrat	y	?	y	n	n	n	y	y	y	n	n	n	n	n	y	?
democrat	y	n	y	n	n	n	y	y	y	n	y	n	n	n	y	?
democrat	n	n	y	n	n	n	y	y	y	n	n	n	n	n	y	y
democrat	n	y	y	n	n	y	y	y	?	n	y	y	n	n	y	y
republican	n	n	n	y	y	y	n	n	n	y	y	y	y	y	n	?
democrat	n	n	y	n	n	y	y	y	n	n	y	n	n	y	?	y
democrat	y	n	y	n	n	n	y	y	y	n	n	n	n	n	y	y
democrat	y	n	y	n	n	n	y	y	y	y	n	n	n	y	y	y
republican	y	n	n	y	y	y	n	n	n	n	y	y	y	y	n	n
republican	n	n	n	y	y	y	n	n	n	y	y	y	n	y	n	y
democrat	n	?	y	?	n	y	y	y	y	y	y	n	?	?	y	y
democrat	n	y	y	n	y	?	y	n	n	y	y	n	y	n	y	y
republican	n	n	n	y	y	n	y	n	y	y	n	n	n	y	n	y
democrat	n	n	y	n	n	n	y	y	y	y	y	n	n	n	y	y
republican	n	n	n	y	y	y	y	n	n	y	n	y	n	y	y	y
republican	n	n	n	y	y	y	n	n	n	y	n	y	y	y	n	y
republican	y	n	n	y	y	y	n	n	n	y	n	y	y	y	n	n
democrat	y	n	y	n	n	n	y	y	y	y	n	y	n	n	y	?
republican	n	y	y	y	y	y	y	y	y	n	n	y	y	y	n	y
democrat	n	y	n	n	n	y	y	n	y	n	y	n	n	n	y	y
republican	n	n	y	y	y	y	y	y	y	y	n	y	y	y	y	y
democrat	n	y	n	y	n	y	y	y	y	n	y	n	y	n	y	?
republican	n	n	y	y	y	y	y	n	n	y	y	y	y	y	n	y
democrat	n	y	y	n	n	y	y	y	y	y	n	?	n	n	y	y
republican	y	n	y	y	n	n	n	y	y	y	n	n	n	y	y	y
republican	n	n	n	y	y	y	n	n	n	n	n	y	y	y	n	n
republican	n	n	n	y	y	y	n	n	n	n	n	y	y	y	n	n
democrat	y	y	y	n	n	y	y	y	y	y	y	y	y	y	n	?
republican	n	n	n	y	y	y	n	n	n	y	?	y	y	y	n	y
democrat	y	n	y	n	n	y	y	y	y	y	n	n	y	n	n	y
democrat	y	n	y	n	y	y	y	n	y	y	n	n	y	y	n	?
democrat	y	y	y	n	n	y	y	y	y	y	y	y	y	n	n	y
republican	y	y	n	y	y	y	n	n	n	y	y	n	y	n	n	n
republican	y	y	n	y	y	y	n	n	n	n	y	n	y	y	n	y
democrat	n	y	n	n	y	y	n	n	n	y	y	n	y	y	n	n
democrat	y	n	y	n	n	n	y	y	n	y	y	n	n	n	n	?
democrat	y	y	y	n	y	y	y	y	n	y	y	n	n	n	y	?
democrat	n	y	y	n	n	y	y	y	n	y	n	n	n	n	y	y
republican	n	y	n	y	y	y	n	n	n	n	n	n	y	y	n	y
democrat	y	y	y	n	?	y	y	y	n	y	?	?	n	n	y	y
democrat	y	y	y	n	?	n	y	y	y	y	n	n	n	n	y	?
democrat	n	y	y	y	y	y	n	n	n	n	y	y	?	y	n	n
democrat	n	y	y	?	y	y	n	y	n	y	?	n	y	y	?	y
republican	n	y	n	y	y	y	n	n	n	n	n	y	y	y	n	y
democrat	n	y	n	y	y	y	n	n	n	n	y	y	n	y	n	n
democrat	y	?	y	n	n	n	y	y	y	n	y	n	n	n	y	y
republican	n	y	n	y	y	y	?	?	n	n	?	?	y	?	?	?
republican	n	n	n	y	y	y	n	n	n	n	n	y	y	y	n	y
republican	n	n	n	y	y	y	n	n	n	n	n	y	y	y	n	y
democrat	y	y	y	n	n	y	?	y	y	n	y	n	y	n	y	y
democrat	y	y	y	n	y	y	y	y	y	y	y	n	y	y	n	?
democrat	y	y	n	y	y	y	n	n	n	n	y	n	y	y	n	?
democrat	y	y	y	n	y	y	n	y	y	y	y	n	n	n	n	y
democrat	y	y	y	y	y	y	n	n	n	n	y	y	y	y	n	y
democrat	y	y	n	n	y	y	n	n	n	n	y	y	y	y	y	n
democrat	n	?	y	n	y	y	n	y	n	n	y	n	n	n	n	?
democrat	y	y	y	n	y	y	n	y	y	n	y	n	n	y	n	?
democrat	n	y	y	y	y	y	n	n	n	n	n	y	y	y	n	?
democrat	y	n	y	n	n	n	y	y	y	?	y	n	n	n	y	?
democrat	?	?	n	n	?	y	?	n	n	n	y	y	n	y	n	?
democrat	y	y	n	n	n	n	n	y	y	n	y	n	n	n	y	n
republican	y	y	n	y	y	y	n	n	n	n	y	y	y	y	n	y
republican	?	?	?	?	n	y	n	y	y	n	n	y	y	n	n	?
democrat	y	y	?	?	?	y	n	n	n	n	y	n	y	n	n	y
democrat	y	y	y	?	n	n	n	y	n	n	y	?	n	n	y	y
democrat	y	y	y	n	y	y	n	y	n	n	y	n	y	n	y	y
democrat	y	y	n	n	y	?	n	n	n	n	y	n	y	y	n	y
democrat	n	y	y	n	y	y	n	y	n	n	n	n	n	n	n	y
republican	n	y	n	y	?	y	n	n	n	y	n	y	y	y	n	n
republican	n	y	n	y	y	y	n	?	n	n	?	?	?	y	n	?
republican	n	y	n	y	y	y	n	n	n	y	y	y	y	y	n	n
republican	?	n	y	y	n	y	y	y	y	y	n	y	n	y	n	y
republican	n	y	n	y	y	y	n	n	n	y	n	y	?	y	n	n
republican	y	y	n	y	y	y	n	n	n	y	n	y	y	y	n	y
republican	n	n	n	y	y	y	n	n	n	n	n	y	y	y	n	y
democrat	y	n	y	n	y	y	n	n	y	y	n	n	y	y	n	y
democrat	n	n	n	y	y	y	n	n	n	n	y	y	y	y	n	n
democrat	y	n	y	n	n	y	y	y	y	n	n	y	?	y	y	y
republican	n	n	n	y	y	y	n	n	n	n	n	y	y	y	n	n
republican	n	n	n	y	y	y	n	n	n	n	y	y	y	y	n	y
democrat	y	n	y	n	n	y	y	y	y	y	y	n	n	n	n	y
republican	n	n	n	y	y	y	n	n	n	y	n	y	y	y	n	y
republican	y	y	y	y	y	y	y	y	n	y	?	?	?	y	n	y
democrat	y	y	y	n	n	n	y	y	y	n	n	n	n	n	n	y
democrat	n	y	y	n	n	y	y	y	?	y	n	n	n	n	n	y
republican	y	y	n	y	y	y	n	n	n	y	n	n	y	y	n	y
democrat	y	y	y	n	n	n	y	y	y	y	y	n	y	n	n	y
democrat	y	y	y	n	n	n	y	y	n	y	n	n	n	n	n	y
democrat	y	y	y	n	n	n	y	y	y	n	n	n	n	n	n	y
republican	y	y	y	y	y	y	y	y	n	y	n	n	y	y	n	y
democrat	n	y	y	n	y	y	y	y	n	n	y	n	y	n	y	y
democrat	n	n	y	n	n	y	y	y	y	n	y	n	n	n	y	y
democrat	n	y	y	n	n	y	y	y	y	n	y	n	n	y	y	y
democrat	n	y	y	n	n	?	y	y	y	y	y	n	?	y	y	y
democrat	n	n	y	n	n	n	y	y	n	y	y	n	n	n	y	?
democrat	y	n	y	n	n	n	y	y	y	y	n	n	n	n	y	y
republican	n	n	n	y	y	y	y	y	n	y	n	y	y	y	n	y
democrat	?	?	?	n	n	n	y	y	y	y	n	n	y	n	y	y
democrat	y	n	y	n	?	n	y	y	y	y	n	y	n	?	y	y
republican	n	n	y	y	y	y	n	n	y	y	n	y	y	y	n	y
democrat	n	n	y	n	n	n	y	y	y	y	n	n	n	n	n	y
republican	n	?	n	y	y	y	n	n	n	n	y	y	y	y	n	y
republican	n	n	n	y	y	y	?	?	?	?	n	y	y	y	n	y
republican	n	y	n	y	y	y	n	n	n	y	n	y	y	y	?	n
