# Supplementary material for: Feature Selection based on the Local Lift Dependence Scale
Source: Entropy (Basel). 2018 Jan 30;20(2):97. doi: 10.3390/e20020097 (PMC7512664; doi:10.3390/e20020097)
Supplement: Supplementary file 1 [file entropy-20-00097-s001.zip › README.R]

#####SUPPLEMENTARY MATERIAL##########################################
#####FEATURE SELECTION BEASED ON THE LOCAL LIFT DEPENDENCE SCALE#####
#####DIEGO MARCONDES, ADILSON SIMONIS AND JUNIOR BARRERA#############
#####Correspondence: dmarcondes@ime.usp.br###########################

#To install the package localift run
install.packages("localift_0.0.1.tar.gz", repos = NULL, type = "source")

#Tis is a beta version of the localift package
#For the latest version visit www.github.com/dmarcondes/localift
#The manual of the package is also provided

#To load the object that contains the result of the algorithms of the application to the performances dataset run
load("Application.RData")
#The object "feat" is the output of the function lift.feat.selection of the localift package
#Run ?lift.feat.selection for more details

#Congress.R is the code used to analyse the Congressional Voting Records dataset
#house-votes-84.txt is the Congressional Voting Records dataset obtained from http://archive.ics.uci.edu/ml/datasets/Congressional+Voting+Records

#Covertype.R is the code used to analyse the Covertype dataset
#max.RData is the output of the code in Covertype.R
#covtype.txt is the Covertype dataset obtained from http://archive.ics.uci.edu/ml/datasets/Congressional+Voting+Records
#The Covertype dataset is Copyrighted 1998 by Jock A. Blackard and Colorado State University
